# Supplementary material for: Risk Factors and Outcome of Multidrug-Resistant Infections after Heart Transplant: A Contemporary Single Center Experience
Source: Microorganisms. 2021 Jun 3;9(6):1210. doi: 10.3390/microorganisms9061210 (PMC8230299; doi:10.3390/microorganisms9061210)
Supplement: Supplementary file 1 [file microorganisms-09-01210-s001.zip › Supplementary Table 1.xlsx]

## Sheet: Gram negative
Table S1. Phenotypic characteristics of MDR/XDR pathogens from heart transplanted patients.
Strain Number	Year of isolation	Ward	Type of infection	Isolate	Major resistance mechanisms	MIC (μg/ml) of antimicrobials															Resistance phenotype
						AMC	TZP	CAZ	CTX	FEP	IPM	MEM	EPM	FOS	AMK	GEN	CIP	TGC	SXT	COL
1	2016	CSU	SSTI	Proteus mirabilis	ESBL+	4	<=4	4	8	2		<=0.25	<=0.5	>256	>64	>=16	>=4	4	>=320	>=16	MDR
2	2016	CSU	BSI	Klebsiella pneumoniae	KPC	>=32	>=132	>=64	32	16	>=16	>=16		<=16	<=2	<=1	>=4	2	<=20	1	MDR
3	2016	CS- ICU	HAP/VAP	Acinetobacter baumanni	CHDL	>=32			>=64		>=16		>=8			4	>=4	2	>=320	<=0.5	XDR
4	2016	CS- ICU	HAP/VAP	Klebsiella pneumoniae	MBL carbapenemase	>=32	>=128	>=64	>=64	>=64	>=16	>=16		<=16	>=64	>=16	>=4	2	>=320	>=16	MDR
5	2016	CS- ICU	HAP/VAP	Stenotrophomonas maltophilia	MBL carbapenemase	>=32	>64	>32	>=32	32	>8	>8			8	4	1		<20	>8	MDR
6	2016	CS- ICU	HAP/VAP	Klebsiella pneumoniae	KPC	>=32	>=128	>=64	>=64	16	>=16	>=16		32	<=2	<=1	>=4	2	<20	2	MDR
7	2016	CS- ICU	BSI	Proteus mirabilis	ESBL+	8	<=4	>=64	32	16		<=0.25	<=0.5	>256	>64	>=16	>=4	4	>=320	>=16	MDR
8	2016	CS- ICU	cUTI	Proteus mirabilis	ESBL+	8	<=4	4	8	2	2	<=0.25	<=0.5	<=16	2	>=16	>=4	>8	>=320	>=16	MDR
9	2016	PCS-U	BSI	Stenotrophomonas maltophilia	intrinsic MBL carpabenemase	>=32	>64	>32	>=32	16	>8	>8			16	4	1		<20	>8	XDR
10	2017	CS- ICU	BSI	Pseudomonas putida	unknown		>64	>32		>32		>8			<=2	<=1	>2				XDR
11	2017	CSU	BSI	Stenotrophomonas maltophilia	intrinsic MBL carpabenemase	>=32	>64	>32	>=32	16	>8	>8			16	4	>2		<20	>8	XDR
12	2018	CS- ICU	SSTI	Klebsiella pneumoniae	KPC	>16	>64	>32	>32			8	>4	>128	4	>8	>2	2	>160	<=0.5	XDR
13	2018	CSU	SSTI	Enterobacter cloacae	AmpC	>16	>64	>32				<=0.25	2	<=16	<=1	>8	>2	2	>160		XDR
14	2018	CS- ICU	HAP/VAP	Acinetobacter baumannii	CHDL		>128				>16	>64			>16	>4	>2	2	>4	2	XDR
15	2018	CS- ICU	HAP/VAP	Klebsiella pneumoniae	KPC	>32	>128	4	2	4	4	4	>1	>64	<=4	>4		0.5	>4	<=0.5	XDR
Abbreviations: MDR/XDR multi drug resistant/extensively drug resistance; ESBL,Extended Spectrum Beta-Lactamase; KPC,Klebsiella pneumoniae carbapenemase; CHDL, Carbapenem-hydrolyzing class D β-lactamases; MBL, Metallo Beta Lactamase; AMC, amoxicillin-clavulanic acid; TZP, piperacillin–tazobactam; CAZ, ceftazidime; CTX, cefotaxime; FEP cefepime;IPM, imipenem; MEM, meropenem; EPM, ertapenem, FOS, fo…
Wards of isolation: cardiac surgery-intensive care unit (CR- ICU); cardiac surgery unit (CSU); pediatric cardiac surgery unit(PCS-U)

## Sheet: Gram positive
Strain Number	Year of isolation	Ward	Type of infection	Isolate		MIC (μg/ml) of antimicrobials													Resistance phenotype
					Major resistance mechanisms	AMC	AMS	CLN	DAP	OXA	VAN	TEC	TET	GEN	RIF	TGC	SXT	LIN
1	2016	CS-ICU	BSI	Staphylococcus epidermidis	mecA			>4	0.5	>4	1	8	2	8	4	0.25	<=10	1	MDR
2	2016	CS- ICU	HAP/VAP	Enterococcus faecium	unknown		>32	>8			<=0,5	<=0,5		SYN-R		<=0,12		2	MDR
3	2016	CSU	BSI	Staphylococcus aureus	mecA			0.25	0.25	>=4	1	<=0.5	>=16	<=0.5	<=0.03	<=0.12	<=10	2	MDR
4	2016	CSU	BSI	Staphylococcus epidermidis	mecA			<=0.12	0.5	>=4	2	2	2	<=0.5	<=0.03	<=0.12	<=10	1	MDR
5	2016	CS- ICU	SSTI	Staphylococcus epidermidis	mecA			<=0.12	0.25	>=4	1	2	2	4	<=0.03	<=0.12	<=10	1	MDR
6	2016	PCS-U	HAP/VAP	Enterococcus gallinarum	vanA		<=2	>8			8	<=0,5		SYN-S		<=0,12		2	MDR
7	2016	ITM-U	BSI	Staphylococcus epidermidis	mecA			0.5	0.5	>=4	2	8	<=1	>=16	0.03	0.12	80	1	MDR
8	2017	CSU	HAP/VAP	Staphylococcus aureus	mecA			0.25	1	>2	0.5	<=0.5	<=1	<=0.5	<=0.03	0.25	<=10	2	MDR
9	2018	CS- ICU	BSI	Staphylococcus epidermidis	mecA			0.25	0.5	>2	2		2	<=0.5	<0.03	0.25	<=10	1	MDR
Abbreviations: AMC, amoxicillin-clavulanic acid; AMS, ampicllin/sulbactam;CFC cefaclor; CTX, ceftriaxone; CLN, clindamycin; DAP, daptomycin;VAN, vancomycin;TEC, teicoplanin; OXA, oxacilline; GEN, gentamicin, RIF, rifampicin;TGC, tigecycline; SXT,trimethoprim-sulfamethoxazole; LIN,linezolid.
Wards of isolation: cardiac surgery-intensive care unit (CR- ICU); cardiac surgery unit (CSU), Infective and Transplant Medicine unit (ITM-U), Pediatric cardiac surgery unit (PCS-U)
